# Supplementary material for: Cattle Manure Trade Network Analysis and the Relevant Spatial Pathways in an Endemic Area of Foot and Mouth Disease in Northern Thailand
Source: Vet Sci. 2020 Sep 19;7(3):138. doi: 10.3390/vetsci7030138 (PMC7557812; doi:10.3390/vetsci7030138)
Supplement: Supplementary file 1 [file vetsci-07-00138-s001.zip]

Archive with 3 entries (2 files):
- vetsci-910784-s/
- vetsci-910784-s/consent from.docx
- vetsci-910784-s/Template of questionnaire.docx
